# Supplementary material for: Performance of Asphalt Rubber Mixture Overlays to Mitigate Reflective Cracking
Source: Materials (Basel). 2022 Mar 23;15(7):2375. doi: 10.3390/ma15072375 (PMC8999683; doi:10.3390/ma15072375)
Supplement: Supplementary file 1 [file materials-15-02375-s001.zip]

Archive with 1 entries (1 files):
- materials-1632691-supplementary.pdf
